# Supplementary material for: Survival analysis and classification methods for forest fire size
Source: PLoS One. 2018 Jan 10;13(1):e0189860. doi: 10.1371/journal.pone.0189860 (PMC5761846; doi:10.1371/journal.pone.0189860)
Supplement: S1 Table — (TEX) [file pone.0189860.s009.tex]

\documentclass[10pt,letterpaper]{article}
\usepackage[top=0.85in,left=2.75in,footskip=0.75in]{geometry}

\usepackage{amsmath,amssymb}

\usepackage{changepage}

\usepackage[utf8x]{inputenc}

\usepackage{textcomp,marvosym}

\usepackage{cite}

\usepackage{nameref,hyperref}

\usepackage[right]{lineno}

\usepackage{microtype}
\DisableLigatures[f]{encoding = *, family = * }

\usepackage[table]{xcolor}

\usepackage{array}

\usepackage{multirow}
\usepackage{siunitx}
\usepackage[numbers]{natbib}
\usepackage{mathtools}

\usepackage[aboveskip=1pt,labelfont=bf,labelsep=period,justification=raggedright,singlelinecheck=off]{caption}

\usepackage{lastpage,fancyhdr,graphicx}
\usepackage{epstopdf}

\begin{document}

\begin{table}[!h]
\centering
\caption*{
{\bf S1 Table : List of variables available at the beginning of variable selection for classification (except interaction terms) procedure and survival analysis.}}
\begin{tabular}{l|l}
\text{\bf Variable} & \text{\bf Analysis} \\ \thickhline
\text{Detection} & Classification and survival \\
\text{Fire load} & Classification and survival \\
\text{Fire Weather Index (FWI)} & Classification and survival \\
\text{[Fire Weather Index (FWI)]$^2$} & Classification only \\
\text{Initial Spread Index (ISI)} & Classification only \\
\text{[Initial Spread Index (ISI)]$^2$} & Classification only \\
\text{Fuel type}  & Classification and survival \\
\text{log(Initial Attack (IA) size (ha))}  & Classification and survival \\
\text{log(Initial Attack (IA) size (ha))$^2$} & Classification only \\
\text{Method}  & Classification and survival \\
\text{Month}  & Classification and survival \\
\text{Period}  & Classification and survival \\
\text{log(Response Time (in hours))}  & Classification and survival \\
\text{log(Response Time (in hours))$^2$} & Classification only \\
\end{tabular}
\end{table}

\end{document}
